# Supplementary material for: Study of the Antioxidant Effects of Coffee Phenolic Metabolites on C6 Glioma Cells Exposed to Diesel Exhaust Particles
Source: Antioxidants (Basel). 2021 Jul 23;10(8):1169. doi: 10.3390/antiox10081169 (PMC8388867; doi:10.3390/antiox10081169)
Supplement: Supplementary file 1 [file antioxidants-10-01169-s001.zip]

Archive with 1 entries (1 files):
- antioxidants-1280889-SI.pdf
